# Supplementary material for: Formulation of New Media from Dairy and Brewery Wastes for a Sustainable Production of DHA-Rich Oil by Aurantiochytrium mangrovei
Source: Mar Drugs. 2021 Dec 29;20(1):39. doi: 10.3390/md20010039 (PMC8778784; doi:10.3390/md20010039)
Supplement: Supplementary file 1 [file marinedrugs-20-00039-s001.zip]

Archive with 1 entries (1 files):
- marinedrugs-1511606-supplementary.pdf
